# Supplementary material for: Highly accurate diagnosis of pancreatic cancer by integrative modeling using gut microbiome and exposome data
Source: iScience. 2024 Feb 21;27(3):109294. doi: 10.1016/j.isci.2024.109294 (PMC10915599; doi:10.1016/j.isci.2024.109294)
Supplement: Table S1. Spearman Rank Correlation Results, related to Figure 3 [file mmc2.xlsx]

## Sheet: Table_S1
Table S1. Spearman Rank Correlation Results, related to Figure 3.
The association between exposome and microbiome						The association between PDAC and microbiome
exposure	microbiome	Cor	Pval	Qval		PDAC	Microbe	Cor	Pval	Qval
probiot	Coprococcus.sp...r_02379.	0.623327	7.48e-13	2.88e-08		PDAC	Veillonella.atypica..r_01941.	0.455427	8.27e-07	0.00138272
Jaundice	Romboutsia.timonensis..r_09389.	-0.501908	3.64e-08	0.00054906		PDAC	Romboutsia.timonensis..r_09389.	-0.442922	1.78e-06	0.00148499
Jaundice	Veillonella.atypica..r_01941.	0.499642	4.28e-08	0.00054906		PDAC	Alloscardovia.omnicolens..r_02114.	0.364713	0.000112362	0.0310893
FHPDAC	Mitsuokella.multacida..r_04329.	0.4554	8.28e-07	0.00627566		PDAC	Bifidobacterium.bifidum..r_03116.	-0.361542	0.000130159	0.0310893
cortmed	Synergistaceae.species...m_13561.	0.4554	8.28e-07	0.00627566		PDAC	Clostridium.species...m_12324.	-0.36605	0.00010556	0.0310893
Jaundice	Megasphaera.micronuciformis..r_11823.	0.447979	1.31e-06	0.00627566		PDAC	Faecalibacterium.prausnitzii..r_06108.	-0.366221	0.000104718	0.0310893
probiot	Bacteroidales.species...m_13967.	0.438694	2.28e-06	0.00627566		PDAC	Faecalibacterium.prausnitzii..r_06110.	-0.365866	0.000106471	0.0310893
probiot	Candidatus.Stoquefichus.massiliensis..r_03152.	0.438694	2.28e-06	0.00627566		PDAC	Fusobacterium.hwasookii.nucleatum..r_01004.	0.354924	0.000176038	0.0367919
probiot	Clostridiales.species...m_13452.	0.438694	2.28e-06	0.00627566		PDAC	Bacteroides.coprocola..r_11279.	-0.34764	0.000243598	0.045255
probiot	Clostridium.sp..CAG.417..r_07625.	0.438694	2.28e-06	0.00627566
probiot	Firmicutes.species...m_14001.	0.438694	2.28e-06	0.00627566
probiot	Lactobacillus.acidophilus..r_03347.	0.438694	2.28e-06	0.00627566
probiot	Methanomicrobia.archaeon.DTU008..r_09039.	0.438694	2.28e-06	0.00627566
probiot	Roseburia.species...m_12746.	0.438694	2.28e-06	0.00627566
Jaundice	Fusobacterium.hwasookii.nucleatum..r_01004.	0.432885	3.21e-06	0.00819479
probiot	Anaerotruncus.sp..CAG.528..r_07590.	0.43185	3.41e-06	0.00819479
diabetes	Alistipes.finegoldii.onderdonkii..r_03069.	0.417601	7.63e-06	0.0172686
Jaundice	Lachnoanaerobaculum.saburreum..r_06321.	0.416121	8.28e-06	0.0176968
Jaundice	Turicibacter.sanguinis..r_04703.	-0.400166	1.95e-05	0.0387907
periodontitis	Weissella.confusa..r_00254.	0.399511	2.02e-05	0.0387907
Jaundice	Ruminococcaceae.species...m_12898.	-0.39779	2.21e-05	0.0404045
