# Supplementary material for: Highly accurate diagnosis of pancreatic cancer by integrative modeling using gut microbiome and exposome data
Source: iScience. 2024 Feb 21;27(3):109294. doi: 10.1016/j.isci.2024.109294 (PMC10915599; doi:10.1016/j.isci.2024.109294)
Supplement: Table S2. The results of differential abundant test between PDAC and controls, related to Figure 1 [file mmc3.xlsx]

## Sheet: Table_S2
Table S2. The results of differential abundant test between PDAC and controls, related to Figure 1.
microbiome	p.val	fc	log2fc	auc.mat	log10p	significant
Veillonella.atypica..r_01941.	2.79e-06	2.55112	1.35113	0.750526	5.55422	p < 0.01
Romboutsia.timonensis..r_09389.	5.19e-06	-2.74638	-1.45753	0.252807	5.28477	p < 0.01
Faecalibacterium.prausnitzii..r_06108.	0.000165006	-1.82399	-0.867097	0.289825	3.7825	p < 0.01
Clostridium.species...m_12324.	0.000166802	-1.81135	-0.857065	0.338421	3.7778	p < 0.01
Faecalibacterium.prausnitzii..r_06110.	0.000167426	-1.77166	-0.825103	0.289123	3.77618	p < 0.01
Alloscardovia.omnicolens..r_02114.	0.00017652	1.24306	0.313894	0.646316	3.75321	p < 0.01
Bifidobacterium.bifidum..r_03116.	0.000200902	-1.8268	-0.869319	0.352281	3.69702	p < 0.01
Fusobacterium.hwasookii.nucleatum..r_01004.	0.000262673	1.17971	0.23843	0.639649	3.58059	p < 0.01
Bacteroides.coprocola..r_11279.	0.000349658	-2.23591	-1.16086	0.332281	3.45636	p < 0.01
Veillonella.species...m_13135.	0.000705365	1.71498	0.778192	0.668947	3.15159	p < 0.01
Clostridium.sp..CAG.217..m_12270.	0.000763898	-2.08934	-1.06304	0.340702	3.11696	p < 0.01
Rikenellaceae.sp...r_03593.	0.000990529	-1.65909	-0.73039	0.351579	3.00413	p < 0.01
Megasphaera.micronuciformis..r_11823.	0.00111546	1.4202	0.506098	0.645263	2.95255	p < 0.01
Oscillibacter.sp...r_03341.	0.00115761	-1.28174	-0.358099	0.317544	2.93644	p < 0.01
Clostridiales.sp...r_05138.	0.00145246	-0.914628	0.128743	0.385965	2.8379	p < 0.01
Veillonella.parvula..r_01938.	0.00164913	1.65858	0.729945	0.673333	2.78274	p < 0.01
X.Eubacterium..rectale..r_03657.	0.00175171	-1.46217	-0.548108	0.324386	2.75654	p < 0.01
X.Clostridium..leptum..r_03688.	0.00205715	-1.66329	-0.734035	0.331579	2.68673	p < 0.01
Blautia.obeum.wexlerae..r_02154.	0.00214858	-0.329082	1.60348	0.327368	2.66785	p < 0.01
Atopobium.parvulum..r_02949.	0.00229079	1.19904	0.261878	0.641754	2.64002	p < 0.01
Fusobacterium.periodonticum..r_00999.	0.00283568	1.06365	0.0890191	0.609474	2.54734	p < 0.01
Dialister.pneumosintes..r_03630.	0.0028439	0.794363	-0.33213	0.604211	2.54609	p < 0.01
Fusobacterium.nucleatum.subsp..vincentii..r_01002.	0.00286495	0.582095	-0.780674	0.595263	2.54288	p < 0.01
Faecalibacterium.species...m_12325.	0.00294782	-1.28322	-0.359773	0.336842	2.5305	p < 0.01
Bifidobacterium.ruminantium..r_02702.	0.00315499	-1.39273	-0.477917	0.368421	2.501	p < 0.01
Veillonella.dispar..r_01940.	0.00315818	1.41906	0.504939	0.654386	2.50056	p < 0.01
Stomatobaculum.longum..m_12605.	0.00359125	0.299099	-1.74131	0.578947	2.44475	p < 0.01
Bacteroides.sp..CAG.144..m_12596.	0.0037175	-1.58122	-0.661035	0.360351	2.42975	p < 0.01
Clostridium.sp...r_03604.	0.0037442	-0.265811	1.91153	0.43	2.42664	p < 0.01
Veillonella.rogosae..r_01939.	0.00380501	1.40753	0.49317	0.639298	2.41964	p < 0.01
Faecalibacterium.species...m_12403.	0.00384424	-1.53416	-0.617449	0.349474	2.41519	p < 0.01
Merdibacter.massiliensis..m_12627.	0.00394108	-0.763448	0.389398	0.407895	2.40439	p < 0.01
Actinomyces.massiliensis..r_02522.	0.00630352	0.171993	-2.53958	0.570175	2.20042	p < 0.01
Lachnoanaerobaculum.saburreum..r_06321.	0.00630352	0.189849	-2.39708	0.570175	2.20042	p < 0.01
Streptococcus.oralis..r_00288.	0.00634593	1.21489	0.28083	0.617193	2.1975	p < 0.01
Granulicatella.adiacens..r_04782.	0.00635606	1.07624	0.106003	0.610351	2.19681	p < 0.01
X.Eubacterium..hallii..r_03632.	0.00680147	-0.0536258	4.22093	0.348596	2.1674	p < 0.01
Ruminococcaceae.species...m_12259.	0.00688194	-1.56002	-0.641562	0.35	2.16229	p < 0.01
Clostridiales.species...m_12351.	0.00717721	-0.966334	0.0494063	0.403684	2.14404	p < 0.01
Absiella.dolichum..r_03694.	0.00758471	-0.224445	2.15556	0.44	2.12006	p < 0.01
Firmicutes.sp...r_03641.	0.00932126	1.59289	0.671644	0.630526	2.03053	p < 0.01
Bacteroides.finegoldii..r_03474.	0.00947669	1.70428	0.769161	0.627719	2.02334	p < 0.01
Collinsella.aerofaciens..r_03626.	0.00961733	-0.46221	1.11338	0.354561	2.01695	p < 0.01
