# Supplementary material for: Highly accurate diagnosis of pancreatic cancer by integrative modeling using gut microbiome and exposome data
Source: iScience. 2024 Feb 21;27(3):109294. doi: 10.1016/j.isci.2024.109294 (PMC10915599; doi:10.1016/j.isci.2024.109294)
Supplement: Table S3. Detailed interpretation of exposome data, related to Figure 2 [file mmc4.xlsx]

## Sheet: Table_S3
Table S3. Detailed interpretation of exposome data, related to Figure 2.
Variable Name	type	Full Definition
age_old	Subject characteristic	1=age >60; 0=age<60
gender	Subject characteristic	1=male; 0=female
FHPDAC	Subject characteristic	Subjects reported if any first degree relative had ever been diagnosed with PDAC.1=Yes; 0=No
jaundice	Host disease	1=Yes; 0=No
nasal	Host disease	Subjects that report having had nasal allergies including hay fever. 1=Yes; 0=No
asthma	Host disease	Subjects that report ever having asthma.1=Yes; 0=No
diabetes	Host disease	Subjects that report ever having diabetes.1=Yes; 0=No
allacid	Host disease	Subjects report if they have ever been diagnosed with Acid regurgitation. 1=Yes; 0=No
allhburn	Host disease	Subjects report if they have ever been diagnosed with Heartburn. 1=Yes;0=No
allhbp	Host disease	Subjects report if they have ever been diagnosed with High blood pressure.1=Yes;0=No
allrheum	Host disease	Subjects report if they have ever been diagnosed with Rheumatoid arthritis. 1=Yes;0=No
abmedication	Medication use	Subjects reported if they ever took any acid regurgitation/Heartburn medication. 1=Yes;0=No
antibiotic	Medication use	Subjects reported if they ever took antibiotics during the past five years. 1=Yes;0=No
asparmed	Medication use	Subjects reported if they ever took aspirin or paracetamol or other ainti-inflammatory medication regularly. 1=Yes;0=No
paracetamol	Medication use	Subjects report if they ever took paracetamol (irrespective of reportin other anti-inflammatory medication).1=Yes;0=No
cholmedication	Medication use	The subject reports if they took cholesterol medication. 1=Yes;0=No
cortmed	Medication use	Subjects reported if they ever took corticoids regularly.1=Yes;0=No
probiot	Medication use	Subjects reported if they ever took prebiotics or probiotics regularly during the past five years.1=Yes;0=No
periodontitis	Oral health	Subjects that report, excluding the last two years, to been told by a dentist that they have periodontitis. 1=Yes;0=No
recession	Oral health	Subjects report having receding gums.1=Yes;0=No
alcohol	Lifestyle factors	Ever drunk alcohol regularly, that is at least once per month for 6 months or more. 1=Yes; 0=No
smoke	Lifestyle factors	Ever smoked. 1=Yes; 0=No
obese	Lifestyle factors	Subjects that have BMI >=30 two years before study recruitment. 1=Yes; 0=No
