# Supplementary material for: Highly accurate diagnosis of pancreatic cancer by integrative modeling using gut microbiome and exposome data
Source: iScience. 2024 Feb 21;27(3):109294. doi: 10.1016/j.isci.2024.109294 (PMC10915599; doi:10.1016/j.isci.2024.109294)
Supplement: Table S4. The IDs of matched and unmatched cohort, related to Figure 1 [file mmc5.xlsx]

## Sheet: Table_S4
Table S4. The IDs of matched and unmatched cohort, related to Figure 1.
unmatched					matched
MMPC47668641ST	0	MMPC51115713ST	1		MMPC52359973ST	0	MMPC35551931ST	1
MMPC78378767ST	0	MMPC36075929ST	1		MMPC73667956ST	0	MMPC27779234ST	1
MMPC63233635ST	0	MMPC20689138ST	1		MMPC69211422ST	0	MMPC96048560ST	1
MMPC25016485ST	0	MMPC19619725ST	1		MMPC82779175ST	0	MMPC97506376ST	1
MMPC64434180ST	0	MMPC19228810ST	1		MMPC37499694ST	0	MMPC49776422ST	1
MMPC12849395ST	0	MMPC83679680ST	1		MMPC59151585ST	0	MMPC76278395ST	1
MMPC32834082ST	0	MMPC12800445ST	1		MMPC96275284ST	0	MMPC40565253ST	1
MMPC69837834ST	0	MMPC40914520ST	1		MMPC36232351ST	0	MMPC84979047ST	1
MMPC63481302ST	0	MMPC16706723ST	1		MMPC21449543ST	0	MMPC79996713ST	1
MMPC22175846ST	0	MMPC29682684ST	1		MMPC17251241ST	0	MMPC41385323ST	1
MMPC30948868ST	0	MMPC59659730ST	1		MMPC16651671ST	0	MMPC92286162ST	1
MMPC30623640ST	0	MMPC65662501ST	1		MMPC59362655ST	0	MMPC41376408ST	1
MMPC21135377ST	0	MMPC53747560ST	1		MMPC56144240ST	0	MMPC10431544ST	1
MMPC94907966ST	0	MMPC14211565ST	1		MMPC13726847ST	0	MMPC36793964ST	1
MMPC34174031ST	0	MMPC45272194ST	1		MMPC22312907ST	0	MMPC37043483ST	1
MMPC52379257ST	0	MMPC96182596ST	1		MMPC97173638ST	0	MMPC49013463ST	1
MMPC63364113ST	0	MMPC29596062ST	1		MMPC19217531ST	0	MMPC21059026ST	1
MMPC27749512ST	0	MMPC45114789ST	1		MMPC60840390ST	0	MMPC61634104ST	1
MMPC44022233ST	0	MMPC23673679ST	1		MMPC37485778ST	0	MMPC42296680ST	1
MMPC12345974ST	0	MMPC99615156ST	1		MMPC11119852ST	0	MMPC92856474ST	1
MMPC93332686ST	0	MMPC53642802ST	1		MMPC43926327ST	0	MMPC47063504ST	1
MMPC92143124ST	0	MMPC77094060ST	1		MMPC71968369ST	0	MMPC17245919ST	1
MMPC34385278ST	0	MMPC81211466ST	1		MMPC74548980ST	0	MMPC55161862ST	1
MMPC36947286ST	0	MMPC79962166ST	1		MMPC34834469ST	0	MMPC19165288ST	1
MMPC50966165ST	0	MMPC57469621ST	1		MMPC99183360ST	0	MMPC83312436ST	1
